# Supplementary material for: Fitness-for-Purpose Assessment of Methods for Glyphosate Determination in Food: Trade-Off Between Analytical Performance and Environmental Impact
Source: Foods. 2026 Feb 5;15(3):576. doi: 10.3390/foods15030576 (PMC12897077; doi:10.3390/foods15030576)
Supplement: Supplementary file 1 [file foods-15-00576-s001.zip]

Archive with 1 entries (1 files):
- foods-4043282-supplementary.xlsm
