# Supplementary material for: Fitness-for-Purpose Assessment of Methods for Glyphosate Determination in Food: Trade-Off Between Analytical Performance and Environmental Impact
Source: Foods. 2026 Feb 5;15(3):576. doi: 10.3390/foods15030576 (PMC12897077; doi:10.3390/foods15030576)
Supplement: Supplementary file 1 [file foods-15-00576-s001.zip › foods-4043282-supplementary.xlsm]

## Sheet: 1.Instructions
How to use this tool
Sheet 1: Instructions
The file cannot be used online; please download it to your computer and enable macros
How to Enable Macros in Excel (Microsoft 365):
For Windows users
Open Excel and go to File → Options.
Select Trust Center → Trust Center Settings...
Choose Macro Settings on the left.
Select “Disable all macros with notification” (recommended).
Click OK to confirm and close all windows.
Reopen the file — when the yellow Security Warning appears, click Enable Content.
For Mac users
In Excel, go to Excel → Preferences → Security & Privacy.
Click Macro Security.
Select “Enable all macros” or “Disable all macros with notification”.
Reopen the file and choose Enable Macros when prompted.
Sheet 2: Selection Aim of method based on Document Nº SANTE/11312/2021 v2
1. Select aim of method between "Quantitative Method" and "Screening Method"
2. Click the button below to go to the Analytical Performance Sheet, according to your choise (B4)
Sheet 3: AP_QM (Assessment of Analytical Performance for Quantitative Method)
1. Select the Chromatography of your Analytical Method from the dropdown menu (C4)
2. Select the MS detector of your Analytical Method from the dropdown menu (C5)
3. Select the acquisition mode from the dropdown menu (C6)
4. Insert the number of target analytes
5. Fill Table 1 and Table 2
6. Click on "Analysis of Analytical Perfomance" button and the tool will show you the "Result _AP_AS" sheet
Sheet 4: Result_AP_SM
Here are the result regarding the Analytical Performance of your method for each analyte
1. View the analytes and parameters meeting the SANTE requirements
2. View the suggested purpose of your method
Sheet 5: AP_SM (Assessment of analytical performance for Screening Method)
1. Select the Chromatography of your Analytical Method
2. Select the MS detector of your Analytical Method
3. Select the acquisition mode
4. Insert the number of analytes
5. Fill Table 1 and Table 2
6. Click on "Analysis of Analytical Perfomance" button and the tool will show you the "Result _AP_SM" sheet
Sheet 6: Result_AP_SM
Here are the result regarding the Analytical Performance of your method for each analyte
1. View the analytes and parameters meeting the SANTE requirements
2. View the suggested purpose of your method
Sheet 6: Greeness Calculation
1. Fill in the table of the sheet "6. Greeneess Calculation"
(The parameters and evaluation criteria used are the same as those in the AGREE tool)
2. Click on "Analysis of Greeness Perfomance" button and the tool will show you the pictogram

## Sheet: 2.Selection aim of method
User Instruction
Select the aim of your method	Screening Method (SM)
Click the button

## Sheet: 5.AP_SM
Assessment of analytical performance for Screening Method
User instructions
Select Method Typology		Biological / Bioanalytical
Select the Chromatography of your Chemical Method or indicate if no chromatography is used		No Chromatography
Select the MS detector of your Analytical Method or indicate if no MS is used		Ion Trap (IT)
Select the acquisition mode		Full Scan (unit mass resolution)
Insert the number of analytes		2
Number of analyte to validate for multianalyte method		2
TABLE 1: Level of Interest
			User instruction		Analyte Nr 1	Analyte Nr 2
	Parameter	Definition	Insert the analyte name
	Level of Interest	The concentration of a substance or analyte in a sample that is significant to determine its compliance with legislation/self-control.	Insert Level of Interest value
	Metabolite	Metabolite included in Residue Definition?	Specify M for metabolite, P for Parent
	Parent	Specify Parent	Specify analyte number of Parent
Table 2: Data entry table for analytical performance parameter for SCREENING METHOD
			User instruction		Analyte Nr 1	Analyte Nr 2
	Parameter	Definition	Insert the analyte name
	Screening Detection Limit	The lowest concentration level at which an analyte has been detected (not necessarily meeting the MS-identification criteria) in at least 95% of the samples (i.e. an acceptable false-negative rate of 5%)	Insert the SDL for each analyte
	False Positive	A result wrongly indicating that the analyte concentration exceeds a specified value.	Insert the number of False Positive
	Selectivity (selectivity of separation and detection) only for screening method based on mass spectrometry	The ability of an analytical method to distinguish the analyte of interest from other components (interferences) in the sample matrix , either by separation or by relative response of the detection system	Does the method meet the following Criteria? Select YES/NO for each analyte	Has at least one ion been monitored?
				Is the signal-to-noise ratio ≥ 3?
				Is the ion ratio from the sample extracts within ±30% of the average ion ratio of the calibration standards in the same sequence?
				Is the retention time ±0.1 minutes relative to standard)?

## Sheet: 3.AP_QM
Assessment of Analytical Performance for Quantitative Method
User instructions
Select the Method Typology		Chemical/Instrumental
Only for chemical/instrumental method: Select the Chromatography of your Analytical Method		No Chromatography
Only for chemical/instrumental method: Select the MS detector of your Analytical Method		Single Quadrupole (Q)
Only for MS detector: Select the acquisition mode		Full Scan (unit mass resolution)
Insert the number of target analytes		4
Fill Table 1 and Table 2
TABLE 1: MAXIMUM RESIDUE LEVEL (MRL)
			User instruction		Analyte Nr 1	Analyte Nr 2	Analyte Nr 3	Analyte Nr 4
	Parameter	Definition	Insert the analyte name
	MRL (mg/kg)	The highest legal concentration of a residue officially tolerated in or on food or animal feed	Insert MRL value according to regulation		50
	SL1 - LL (mg/kg)	Spiking Level - Low level	Insert spiking level		2
	SL2 - ML (mg/kg)	Spiking Level - Medium level			5
	SL1 - HL (mg/kg)	Spiking Level -High level			10
	Metabolite	Are metabolites included in the Residue Definition?	Specify M for metabolite, P for Parent					M
	Parent	Specify Parent	Specify analyte number of Parent					2
Table 2: DATA ENTRY TABLE FOR ANALYTICAL PERFORMANCE PARAMETER
			User instruction		Analyte Nr 1	Analyte Nr 2	Analyte Nr 3	Analyte Nr 4
	Parameter	Definition	Insert the analyte name
	Limit of Quantification (LOQ)	The lowest validated spiking level meeting the identification and method performance criteria for recovery and precision	Insert the LOQ for each analyte		10
	Reporting Limit (RL)	The lowest level at which residue will be reported as absolute numbers to clients or regulatory agencies.	Insert the RL for each analyte. It is arbitrary but it must be equal to or higher than the LOQ		5
	Trueness	The closeness of agreement between the average value obtained from a series of test results (i.e. the mean recovery) an accepted reference or true value (ISO 5725-1).	Recovery, % (SL1 - LL)		90
			Recovery, % (SL2 - ML)		90
			Recovery, % (SL3 - HL)		9
	Precision (RSDr)	Relative Standard Deviation - Repeatibility of replicate measurements under tha same condition (at least five replicates)	RSDr, % for SL1 - LL		20
			RSDr, % for SL2 - ML		10
			RSDr (%) for SL3 - HL		5
	Precision (RSDwR)	Within-laboratory reproducibility, derived from on-going method validation / verification	Insert RSDwR (%)		5
	Specificity	Response of the detected signal due to the analyte, not another compounds (interferences)	Insert the percentage ratio between the signal in the blank sample (SBlank) by analyzing of at least 20 blank samples and the signal at the reporting limit (SRL) (Point C41 of SANTE)		5
	Selectivity (selectivity of separation and detection)	The ability of an analytical method to distinguish the analyte of interest from other components (interferences) in the sample matrix , either by separation or by relative response of the detection system	Are 3 monitored ions?		YES
			Does the method meet the following Criteria? Select YES/NO for each analyte	Ion ratio ±30% relative to standard value	NO
				S/N ≥ 3	NO
				Retention time ±0.1 minutes relative to standard	NOT AVAILABLE
	Linearity	The ability of an analytical method to produce results that are directly proportional to the concentration of analyte in the sample, within a given range (minimu 5 calibration levels + blank)	Insert Deviation of back-calculated concentration from true concentration		NOT AVAILABLE
			Lowest calibration Level <= RL		NO
	Robustness	The degree of reproducibility of test results under variable conditions within the same laboratory	Is it a standardized method?		NO
			Meet Recovery, % and RSD wR, % criteria?		YES	YES	YES	YES
	Uncertainty	Parameter associated with the result of a measurement that characterises the dispersion of values that could reasonably be attributed to the measurand. (consistent with ISO/IEC Guide 99 – VIM and ISO/IEC 17025)	Insert the expanded uncertainity (%) from ongoing validation		NOT AVAILABLE
	Extraction Efficiency	Percentage of analyte recovered after the extraction process (no absolute requirement)	Insert the exctraction efficiency		NOT AVAILABLE
	Matrix Effect	Influence of co-extracted matrix components on the ionization of the analytein the mass spectoemeter	Insert matrix effect %		2
	LOD (Limit of detection) *	The validated lowest residue concentration which can be quantified and reported by routine monitoring with validated control method , in this respect it can be regarded as the LOQ	Insert LOD		2

## Sheet: Deriv_Solv
DerivatizationSolvent
CASNUMBER	Score
NONE	1
5950-69-6	1
30084-90-3	1
12093-10-6	1
6283-74-5	1
119-53-9	1
126-81-8	1
24257-93-0	1
58068-85-2	0.949159
1273-85-4	0.949159
4233-33-4	0.949159
100-10-7	0.949159
38183-12-9	0.945068
41468-25-1	0.937141
1395920-13-4	0.937141
521-24-4	0.937141
56606-21-4	0.935585
65-22-5	0.925393
68123-33-1	0.925393
913253-56-2	0.913914
124522-09-4	0.913914
223463-14-7	0.9027
1118-68-9	0.901394
952102-12-4	0.901394
536-69-6	0.901394
203256-20-6	0.901394
86516-36-1	0.89921
861881-76-7	0.886369
56139-74-3	0.869932
84806-27-9	0.86549
91366-65-3	0.86549
67229-93-0	0.855427
1273-82-1	0.855042
50632-57-0	0.846792
10199-89-0	0.839008
152111-91-6	0.836037
7149-49-7	0.830363
3029-19-4	0.830363
68572-87-2	0.829474
12152-94-2	0.829474
29270-56-2	0.829155
24463-19-2	0.827804
100-39-0	0.825376
550-44-7	0.822231
49759-20-8	0.822231
38609-97-1	0.822231
35661-51-9	0.822231
10401-59-9	0.822231
70402-14-1	0.822231
131076-14-7	0.822231
214147-22-5	0.822231
4930-98-7	0.822231
569355-30-2	0.822231
53348-04-2	0.820406
67580-39-6	0.818423
68133-98-2	0.814017
81864-15-5	0.814017
113722-81-9	0.814017
15537-71-0	0.80908
33008-06-9	0.80908
139332-64-2	0.80908
62642-61-9	0.806765
100139-54-6	0.806765
62796-29-6	0.797901
87-13-8	0.783298
35231-44-8	0.778837
88404-25-5	0.778837
485-47-2	0.776744
58520-45-9	0.776283
107-91-5	0.776283
139332-66-4	0.776283
89-25-8	0.776283
18428-76-7	0.776283
20624-25-3	0.763216
27072-45-3	0.762516
1459205-36-7	0.755629
96483-68-0	0.747182
132098-76-1	0.747182
98-59-9	0.746227
7612-98-8	0.744246
5415-58-7	0.742561
76-83-5	0.740506
1293-79-4	0.740506
28920-43-6	0.740506
100-07-2	0.740506
99-73-0	0.738962
22265-37-8	0.737084
3731-51-9	0.737084
141903-34-6	0.737084
122-04-3	0.732376
4755-50-4	0.732376
99-33-2	0.732376
605-65-2	0.723192
56512-49-3	0.723192
126565-42-2	0.723192
7693-46-1	0.721323
1711-06-4	0.717883
93128-04-2	0.717798
613-54-7	0.716358
74367-78-5	0.710066
119-26-6	0.692634
2508-19-2	0.692426
21614-17-5	0.682522
80-11-5	0.681782
100-46-9	0.679263
55486-13-0	0.666339
16315-59-6	0.665282
5102-79-4	0.664749
70-34-8	0.664087
132-32-1	0.659884
36410-81-8	0.659179
100-16-3	0.659159
104077-15-8	0.659092
4083-64-1	0.649948
21324-39-0	0.634865
2978-11-2_	0.629541
456-27-9	0.628988
98-09-9	0.628032
103-72-0	0.606674
504-29-0	0.587444
86-84-0	0.566545
36877-69-7	0.556132
103-71-9	0.525453
551-06-4	0.510592
643-79-8	0.486298
98-88-4	0.475563
1304222	0.466907
99-65-0	0.414383
95-54-5	0.409877
60-24-2	0.380581
1118-71-4	1
4426-47-5	0.982878
35342-88-2	0.934409
13435-12-6	0.934409
122-51-0	0.908088
17455-13-9	0.89829
7449-74-3	0.896163
1188-33-6	0.873968
1133-63-7	0.845047
57981-02-9	0.843544
3449-26-1	0.83129
54925-64-3	0.83129
7453-26-1	0.83129
23231-91-6	0.824774
423-39-2	0.821175
3332-29-4	0.817379
18297-63-7	0.804206
13257-81-3	0.796997
73980-71-9	0.796226
828-73-9	0.796226
36805-97-7	0.785921
6006-65-1	0.785921
4909-78-8	0.785921
920-68-3	0.785921
653-37-2	0.783499
422-05-9	0.783499
2182-66-3	0.766534
354-64-3	0.76379
58479-61-1	0.763599
13154-24-0	0.763599
70-11-1	0.76109
723336-86-5	0.76109
850418-19-8	0.76109
850418-20-1	0.76109
1546-79-8	0.758242
24589-78-4	0.758242
53296-64-3	0.758242
77377-52-7	0.758242
82112-21-8	0.757927
375-22-4	0.756115
336-59-4	0.756115
356-42-3	0.756115
420-37-1	0.75206
77-76-9	0.750712
20082-71-7	0.749832
2251-50-5	0.747481
100-11-8	0.745015
18162-48-6	0.743146
425-75-2	0.742442
1765-40-8	0.742442
76437-40-6	0.742442
80522-42-5	0.742442
1538-75-6	0.741529
98-03-3	0.739538
87020-42-6	0.737007
589-15-1	0.736265
2857-97-8	0.736017
17950-40-2	0.732111
407-25-0	0.731259
115-20-8	0.730613
823-96-1	0.72167
71735-32-5	0.718391
333-27-7	0.718391
996-50-9	0.714539
3768-58-9	0.714539
685-27-8	0.713301
25561-30-2	0.713301
124-41-4	0.706893
15933-59-2	0.705804
18156-74-6	0.705804
123-62-6	0.703484
2083-91-2	0.703043
10416-59-8	0.700353
69739-34-0	0.696757
107-46-0	0.696026
541-88-8	0.680086
994-30-9	0.65964
75-26-3	0.650774
543-27-1	0.643009
6092-54-2	0.619827
76-02-8	0.618803
75-77-4	0.60619
2125597	0.598433
1066-35-9	0.590259
4637-24-5	0.587696
920-66-1	0.583544
8077-35-8	0.580905
108-24-7	0.565399
10294-34-5	0.54692
999-97-3	0.539121
2095581	0.536296
75-89-8	0.517064
1899-02-1	0.453968
17287-03-5	0.450591
7664-93-9	0.43074
132228-87-6	0.38986
75-59-2	0.352078
77-78-1	0.185708
19132-06-0	1
1052236-86-8	1
135806-59-6	1
139658-04-1	1
108031-79-4	1
124529-02-8	0.789788
124529-07-3	0.789788
24277-43-8	0.789788
958300-06-6	0.789788
5978-70-1	0.661144
3886-70-2	0.622764
20445-31-2	0.616318
17257-71-5	0.616318
81655-41-6	0.616318
21451-74-1	0.616318
14645-24-0	0.616318
147948-52-5	0.581991
104371-20-2	0.581991
132679-61-9	0.561452
210529-62-7	0.561452
3347-90-8	0.550847
104530-16-7	0.547959
39637-74-6	0.547959
39262-22-1	0.520222
1517-69-7	0.474716
1445-91-6	0.474716
107474-79-3	0.437963
14602-86-9	0.412055
3886-69-9	0.358145
2627-86-3	0.326741
24277-44-9	0.288186
62414-75-9	0.288186
14152-97-7	0.288186
42340-98-7	0.176715
14649-03-7	0.132441
33375-06-3	0.116079

## Sheet: 6.Greenness Calculation
Principle Number	Principle Description	User Instruction	Metric		weight	Score
Principle 1	Direct analytical technique shoul be appalied to avoid sample treatment	Select the sampling procedure	External sample pre- and treatment and batch analysis (reduced steps)		2	0.3
Principle 2	Minimal Sample size and minimal number of samples are goals	Insert the amount od sample in either g or ml	20		2	0.224606
Principle 3	In Situ Measurements are reccomended	Select the positioning of the analytical device	At-line		2	0.33
Principle 4	Integration of Analytical Processes and operations saves energy and reduces the reagents	Select the main distinct steps in the sample preparation procedure	Analyitical Steps ≤ 3		2	1
Principle 5	Level of automation and miniaturization	Select the degree of aumation/miniaturization in the sample preparation	Automatic, not miniaturized		2	0.5
Principle 6	Avoid the use of Derivatization Agents	Select the CAS NUMBER of derivatization agents (if used)	NONE		2	1
Principle 7	Avoid genreration of large volume of Analytical Waste and provide proper management of analytical waste	Enter the amount of waste (g or ml)	20		2	0.293172
Principle 8	Prefer multi-analyte/multiparameter methods	Insert the number of analytes determinated in a single run	1		2	0.621762
		Samples throughput (samples analysed per hour)	16
Principle 9	Minimized use of Energy	Select the most intense energy technique used	Microwave-assisted extraction		2	0.5
Principle 10	Renewable source	Select the option (reagent description)	All reagents are bio-based		2	1
Principle 11	Eliminate or replace toxic reagents	Select if the method involves toxic reagents/solvents	NO		2	1
		If YES, Indicate the amount of toxic reagents
Principle 12	Increase operator safety	Selec YES the threats which are not avoid	Toxic to acquatic life	NO	2	1
			bioaccumulative	NO
			persistent	NO
			highly flammable	NO
			highly oxidizable	NO
			explosive	NO
						0.647462
Total Score
P1 : Sampling procedure	Score		P7: Analytical Waste (g/mL)	Score		P10: Reagents Description	Score
Remote sensing without sample damage	1		input < 0	s7 = 1.0		No reagents	1
Remote sensing with little physical damage	0.95		0 ≤ input ≤ 100	s7 = -0.134·ln(input) + 0.6946		All reagents are bio-based	1
Non-invasive analysis	0.9		input > 150	s7 = 0.0		Some reagents are bio-based	0.5
In-field sampling and direct analysis	0.85					None of the reagents are from bio-based sources	0
In-field sampling and on-line analysis	0.78		P8: Prefer multi-analyte/multiparameter methods	Score
On-line analysis	0.7		n_analytes* hroughput > 70	s8 = 1.0		P11: Toxic Reagents	Formula per s11
At-line analysis	0.6		10 ≤ n_analytes*throughput ≤ 70	s8 = 0.2429·ln(n_analytes_throughput) – 0.0517		input < 0	s11 = 0.8
External sample pre- and treatment and batch analysis (reduced steps)	0.3		n_analytes*throughput < 10	s8 = 0.0		0 ≤ input ≤ 500	s11 = 0.129·ln(input) + 0.5012
External sample pre- and treatment and batch analysis (large steps)	0					input > 500	s11 = 0.0
			Principle 9. The Use of Energy Should Be Minimized
P2: Sample amount (g or mL)	Score		Method / Technique	Score		Numero di threats	Score
0.001 ≤ input ≤ 0.01	1		None	1		0	1
input > 0.01	- 0.142* LN(C3) + 0.65		FTIR	1		1	0.8
			Hotplate solvent evaporation (<10 min)	1		2	0.6
P3: In situ measurement	Score		Rotary evaporation	1		3	0.4
In-line	1		Needle evaporation	1		4	0.2
On-line	0.66		Ultrasound-assisted extraction	1		≥ 5	0
At-line	0.33		SPE and SPME	1
Off-line	0		Microbiological assays	1
			Immunoassay	1		Toxic to aquatic life
P4: Integration of Analytical Processes	Score		Spectrofluorometry	1		Bioaccumulative
Analyitical Steps ≤ 3	1		Titration	1		Persistent
Analyitical Steps : 4	0.8		UPLC	1		Highly flammable
Analyitical Steps: 5	0.6		UV-Vis Spectrometry	1		Highly oxidizable
Analyitical Steps: 6	0.4		Energy-dispersive X-ray fluorescence	1		Explosive
Analyitical Steps: 7	0.2		Potentiometry	1		Corrosive
Analyitical Steps > 8	0		Non-instrumental detection	1
			Hotplate solvent evaporation (10–150 min)	0.5
P5: Level of automation and miniaturization	Score		Accelerated solvent extraction	0.5
Automatic, miniaturized	1		Supercritical fluid extraction	0.5
Semi-automatic, miniaturized	0.75		Microwave-assisted extraction	0.5
Manual, miniaturized	0.5		Flame atomic absorption spectrometry	0.5
Automatic, not miniaturized	0.5		Electrothermal atomic absorption spectrometry	0.5
Semi-automatic, not miniaturized	0.25		GC	0.5
Manual, not miniaturized	0		ICP-MS	0.5
			ICP-OES	0.5
P6: Dereivent avgents (DA)	Score		LC	0.5
DA1​⋅DA2​⋅⋯⋅DAn​>0.2	0.2		Hotplate solvent evaporation (>150 min)	0
A1​⋅DA2​⋅⋯⋅DAn​≤0.2	0		Soxhlet extraction	0
			NMR	0
			GC-MS	0
			LC-MS	0
			X-ray diffractometry	0

## Sheet: SupMat
1.Selection aim of your method	Sheet
Quantitative Method (QM)	1.AP_QM
Screening Method (SM)	4.AP_SM
Selection method typology	Official Control (OC)/Risk Assessmnet (RA)	Self-monitoring (SM)
Chemical/Instrumental	Accepted	Accepted
Biological / Bioanalytical	Accepted only for Screening Method, must be confirmed by validated instrumental tecnique	Accepted for Screening Method, positive result must be confirmed by validated instrumental tecnique
Physical - Sensor Based Method	Not Accepted	Accepted for Exploratory/Rapid screening , positive result must be confirmed by validated instrumental tecnique
Selection Analytical Method
Chromatography
Liquid Chromatography
Gas Chromatography
No Chromatography		Quantitative method	Screening -Qualitativo
MS Detector	Acquisition Mode	Number of monitored ions	Minimum number of ions	Additionally
No MS detector	Not applicable	Not applicable	Not applicable	Not applicable	Not applicable
Single Quadrupole (Q)	Full Scan (unit mass resolution)	Are 3 monitored ions?	Has at least one ion been monitored?	Is the signal-to-noise ratio ≥ 3?	Is the ion ratio from the sample extracts within ±30% of the average ion ratio of the calibration standards in the same sequence?
Ion Trap (IT)	Selected Ion Monitoring (SIM, unit mass resolution)	Are 3 monitored ions?	Has at least one ion been monitored?	Is the signal-to-noise ratio ≥ 3?	Is the ion ratio from the sample extracts within ±30% of the average ion ratio of the calibration standards in the same sequence?
Time of Flight (TOF)	Limited m/z range (unit mass resolution)	Are 3 monitored ions?	Has at least one ion been monitored?	Is the signal-to-noise ratio ≥ 3?	Is the ion ratio from the sample extracts within ±30% of the average ion ratio of the calibration standards in the same sequence?
Orbitrap	Full Scan (high mass resolution)	Are 2 monitored ions with mass accuracy ≤ 5 ppm?	Has at least one ion been monitored?	Is the signal-to-noise ratio ≥ 3?	Is the ion ratio from the sample extracts within ±30% of the average ion ratio of the calibration standards in the same sequence?
Triple Quadrupole (QqQ)	Selected or Multiple Reaction Monitoring (SRM,MRM)	Are 2 monitored product ions?	Has at least one ion been monitored?	Is the signal-to-noise ratio ≥ 3?	Is the ion ratio from the sample extracts within ±30% of the average ion ratio of the calibration standards in the same sequence?
Quadrupole coupled to Time of Flight (Q-TOF)	Limited m/z range (high mass resolution)	Are 2 monitored ions with mass accuracy ≤ 5 ppm?	Has at least one ion been monitored?	Is the signal-to-noise ratio ≥ 3?	Do the analyte peaks from the precursor and/or product ion(s) in the extracted ion chromatograms fully overlap?
Quadrupole coupled to Orbitrap (Q-Orbitrap)	Mass Resolution for precursor ion isolation ≥ unit mass resolution (PRM)	Are 2 monitored ions with mass accuracy ≤ 5 ppm?	Has at least one ion been monitored?	Is the signal-to-noise ratio ≥ 3?	Do the analyte peaks from the precursor and/or product ion(s) in the extracted ion chromatograms fully overlap?
Fourier Transform Ion Cyclotron Resonance (FT-ICR)	Fragmentation at high resolution with or without precursor - ion selection	Are 2 monitored ions with mass accuracy ≤ 5 ppm?	Has at least one ion been monitored?	Is the signal-to-noise ratio ≥ 3?	Do the analyte peaks from the precursor and/or product ion(s) in the extracted ion chromatograms fully overlap?
	Combination (Full Scan or SIM and fragmentation at high resolution)	Are 2 monitored ions with mass accuracy ≤ 5 ppm?	Has at least one ion been monitored?	Is the signal-to-noise ratio ≥ 3?	Do the analyte peaks from the precursor and/or product ion(s) in the extracted ion chromatograms fully overlap?
MS Detector	Acquisition Mode
No MS detector	Not applicable
Single Quadrupole (Q)	Full Scan (unit mass resolution)
Single Quadrupole (Q)	Selected Ion Monitoring (SIM unit mass resolution)
Single Quadrupole (Q)	Limited m/z range (unit mass resolution)
Ion Trap (IT)	Full Scan (unit mass resolution)
Ion Trap (IT)	Selected ion monitoring (SIM unit mass resolution)
Ion Trap (IT)	Limited m/z range (unit mass resolution)
Ion Trap (IT)	Selected or Multiple Reaction Monitoring (SRM, MRM)
Ion Trap (IT)	Mass Resolution for precursor ion isolation ≥ unit mass resolution (PRM)
Ion Trap (IT)	Fragmentation at high resolution with or without precursor-ion selection
Ion Trap (IT)	Combination (Full Scan or SIM and fragmentation at high resolution)
Time of Flight (TOF)	Full Scan (unit mass resolution)
Time of Flight (TOF)	Full Scan (high mass resolution)
Time of Flight (TOF)	Limited m/z range (unit mass resolution)
Time of Flight (TOF)	Limited m/z range (high mass resolution)
Time of Flight (TOF)	Fragmentation at high resolution with or without precursor-ion selection
Time of Flight (TOF)	Combination (Full Scan or SIM and fragmentation at high resolution)
Orbitrap	Full Scan (high mass resolution)
Orbitrap	Limited m/z range (high mass resolution)
Orbitrap	Mass Resolution for precursor ion isolation ≥ unit mass resolution (PRM)
Orbitrap	Fragmentation at high resolution with or without precursor-ion selection
Orbitrap	Combination (Full Scan or SIM and fragmentation at high resolution)
Triple Quadrupole (QqQ)	Selected or Multiple Reaction Monitoring (SRM, MRM)
Quadrupole coupled to Time of Flight (Q-TOF)	Full Scan (high mass resolution)
Quadrupole coupled to Time of Flight (Q-TOF)	Limited m/z range (high mass resolution)
Quadrupole coupled to Time of Flight (Q-TOF)	Mass Resolution for precursor ion isolation ≥ unit mass resolution (PRM)
Quadrupole coupled to Time of Flight (Q-TOF)	Fragmentation at high resolution with or without precursor-ion selection
Quadrupole coupled to Time of Flight (Q-TOF)	Combination (Full Scan or SIM and fragmentation at high resolution)
Quadrupole coupled to Orbitrap (Q-Orbitrap)	Full Scan (high mass resolution)
Quadrupole coupled to Orbitrap (Q-Orbitrap)	Limited m/z range (high mass resolution)
Quadrupole coupled to Orbitrap (Q-Orbitrap)	Mass Resolution for precursor ion isolation ≥ unit mass resolution (PRM)
Quadrupole coupled to Orbitrap (Q-Orbitrap)	Fragmentation at high resolution with or without precursor-ion selection
Quadrupole coupled to Orbitrap (Q-Orbitrap)	Combination (Full Scan or SIM and fragmentation at high resolution)
Fourier Transform Ion Cyclotron Resonance (FT-ICR)	Full Scan (high mass resolution)
Fourier Transform Ion Cyclotron Resonance (FT-ICR)	Limited m/z range (high mass resolution)
Fourier Transform Ion Cyclotron Resonance (FT-ICR)	Fragmentation at high resolution with or without precursor-ion selection
808/2021
			Criteri / Note SANTE
			Deve essere stabilito sperimentalmente; ≥95 % dei campioni fortificati correttamente identificati
			Metodo affidabile se ≥95 % dei campioni rilevati (β ≤5 %)
			Valutare eventuali falsi positivi usando campioni blank e diversi matrici
			Deviazione minima sufficiente a garantire la classificazione Positivo/Negativo affidabile
			Controllare con diverse matrici; può usare spike standard o campioni blank
			Assicurare corretto funzionamento del metodo
			Criteri / Note SANTE
			≥95 % dei campioni fortificati rilevati
			Idealmente 70–120 % (valori approssimativi accettabili)
			Deve essere compatibile con la stima approssimativa della concentrazione
			Non è richiesta precisione quantitativa rigorosa, serve solo per indicazioni semi-quantitative
			Controllo su campioni blank e diverse matrici
			Controllo consigliato; uso di standard interni se possibile
			Assicurare che non ci siano perdite significative tra campionamento ed analisi
			Garantire coerenza operativa

## Sheet: Helper
Full Scan (unit mass resolution)
Selected ion monitoring (SIM unit mass resolution)
Limited m/z range (unit mass resolution)
Selected or Multiple Reaction Monitoring (SRM, MRM)
Mass Resolution for precursor ion isolation ≥ unit mass resolution (PRM)
Fragmentation at high resolution with or without precursor-ion selection
Combination (Full Scan or SIM and fragmentation at high resolution)

## Sheet: 4.Score_AP_QM
Result for analytical performance of quantitative method
Parameter	Criteria	Analyte Nr 1	Analyte Nr 2	Analyte Nr 3	Analyte Nr 4
LOQ	<=MRL	⚠	⚠	⚠	⚠
Reporting Limit	>=LOQ	⚠	⚠	⚠	⚠
Trueness	70–120%	❌	⚠	⚠	⚠
Precision (RSDr)	<=20%	✅	⚠	⚠	⚠
Precision (RSDwR)	<=20%	✅	⚠	⚠	⚠
Specificity	S(RL)/S(Blank)<30% & IS<5%	⚠	⚠	⚠	⚠
Selectivity	All Identification Criteria are Met	❌	⚠	⚠	⚠
Linearity	BackCalc<=30%	⚠	⚠	⚠	⚠
Robustness	<=20%	⚠	⚠	⚠	⚠
Uncertainty	<50%	⚠	⚠	⚠	⚠
Extraction Efficiency	>=80%	❌	⚠	⚠	⚠
Matrix Effect	<=20%	✅	⚠	⚠	⚠
LOD	<=MRL	⚠	⚠	⚠	⚠
Analyte complying with all criteria		⚠	⚠	⚠	⚠
Suggested Purpose		Self-monitoring	Self-monitoring	Self-monitoring	Self-monitoring

## Sheet: 5.Score_AP_SM
Result for analytical performance of screening method
Parameter	SANTE Criteria	Analyte Nr 1	Analyte Nr 2
Screening Detection Limit	≤ Level of Interest	⚠	⚠
False Positive	≤ 20%	✅	✅
Selectivity for SM based on Mass Spectrometry	Identification Criteria are Met	❌	❌
Analyte complying with all criteria		⚠	⚠
	Suggested purpose	Self - monitoring	Self - monitoring
Legend
✅ = All criteria met
❌ = Not all criteria met
⚠ = Missing data
